# Supplementary material for: The Associations between Multiple Essential Metal(loid)s and Gut Microbiota in Chinese Community-Dwelling Older Adults
Source: Nutrients. 2023 Feb 24;15(5):1137. doi: 10.3390/nu15051137 (PMC10005492; doi:10.3390/nu15051137)
Supplement: Supplementary file 1 [file nutrients-15-01137-s001.zip]

Archive with 1 entries (1 files):
- nutrients-2120421-supplementary.pdf
